# Supplementary material for: Agonistic CD40 therapy induces tertiary lymphoid structures but impairs responses to checkpoint blockade in glioma
Source: Nat Commun. 2021 Jul 5;12:4127. doi: 10.1038/s41467-021-24347-7 (PMC8257767; doi:10.1038/s41467-021-24347-7)
Supplement: Supplementary file 6 — Source Data [file 41467_2021_24347_MOESM6_ESM.xlsx]

## Sheet: Figure 1
Panel a			Panel b			Panel d			Panel e
rIgG2a	αCD40		rIgG2a	αCD40		rIgG2a	αCD40		rIgG2a	αCD40
0	3.75		0	1.57171		0	0.2		0	0.1608
0	1		0	0.316253		0	0.3		0	3.8035
1	4.75		0.751243	2.62234		0.2	0		0.9291	0
0.75	3		0.731138	4.72635		0	0.3		0	3.8697
1.5	1.75		4.47168	1.81823		0	0		0	0
0	0.25		0	0.035625		0	0.3		0	4.194
0	0		0	0		0.2	0.8		0.2641	2.5481
0	1		0	0.898868		0.2	1		1.8903	6.0618
0	0		0	0		0	0.3		0	1.2817
0	1.25		0	1.51939			0.2			0.2861
Panel p				Panel q				Panel r
TLS	Tumor	Brain		TLS	Tumor	Brain		TLS	Tumor	Brain
4.32808	0.342535	0.038258		5.17359	0	0.054085		0.209357	0	0
3.91373	0.046076	0.018885		5.24194	0	0.026705		0.697851	0	0
2.94549	0.028941	0.009094		0.834246	0	0		0.256025	0.011014	0.005163
4.86189	3.44587	0.038596		5.45638	0.735509	0.007306		0.274696	0.080179	0.005482
5.20589				4.65168				0.386238
4.99966				6.05181				0.154824

## Sheet: Figure 2
Panel e					Panel f					Panel g
rIgG2a	αCD40				rIgG2a	αCD40				rIgG2a	αCD40
6h	6h	48h	72h		6h	6h	48h	72h		6h	6h	48h	72h
0.00106119	0.000851972	0.007682	0.009228		0.77157	0.480664	0.80412	1.41502		0.00173	0.00108	0.003255	0.00606
0.000589358	0.000409302	0.009159	0.0129844		2.09598	1.17485	3.24027	4.60444		0.001086	0.000563	0.004192	0.004108
0.001472	0.000583	0.009142	0.0115417		1.99998	0.893447	2.52018	2.65013		0.001819	0.000708	0.004027	0.0016627
0.001388	0.001018	0.015865	0.0030166		1.56626	0.836204	3.66214	3.3729		0.000776	0.000483	0.002872	0.0016627
Panel h			Panel i			Panel j			Panel k			Panel m
rIgG2a	αCD40		rIgG2a	αCD40		rIgG2a	αCD40		rIgG2a	αCD40		rIgG2a	αCD40
0.027942	0.02264		6.98752	9.67105		0.047803	0.09025		4.86807	4.58087		17.6	16.1
0.023245	0.033863		6.94333	10.1372		0.042641	0.070428		2.82788	5.40822		11.5	16.8
0.016365	0.049878		7.13679	5.53525		0.0698215	0.071407		5.80473	4.51251		11.6	9.52
0.01572	0.058974		9.91759	7.24218		0.0762803	0.065227		4.88386	4.72876		14.6	11.3
	0.063264			7.59695		0.064535	0.107372		5.03157	4.21043		6.29	15
						0.055779	0.087192		5.81966	4.56867		6.93	12.4
						0.072519	0.061275		5.33433	3.74747		13.4	10.9
												14
Panel n			Panel o									Panel p
rIgG2a	αCD40		Day 10				Day 21					rIgG2a	αCD40
6.7	9.08		rIgG2a		αCD40		rIgG2a		αCD40			0	0
3.86	11.5		-αCD20	+αCD20	-αCD20	+αCD20	-αCD20	+αCD20	-αCD20	+αCD20		0.5	0
5.78	8.56		39.9	0.094	43.2	0.24	35.9	0.18	28.5	3.96		0.2	0
5.47	16.3		38.3	0.077	47.4	0.15	33.8	0.048	23.1	0.62		0.5	0
6.76	7.67		44.5	0.062	39.1	0.056	45.3	0.11	22.1	3.18		0.7	0
5.44	12		35.6	0.071	34.6	0.059	44	0.075	19.4	2.69		0.2
5.29	10.6											0.3
3.05	17.3											0

## Sheet: Figure 3
	Panel o			Panel p
	Grade II+III	GBM		TLS-	TLS+
Negative	7	8		0.106337	0.743174
Immature TLS	1	3		0.178613	0.795077
Organized TLS	2	5		0.187058	1.02114
				0.201076	2.34844
				0.289158	0.583049
				0.336065	0.657325
				0.414804	0.486484

## Sheet: Figure 4
Panel a			Panel h					Panel i					Panel j					Panel k
TLS-	TLS+		GL261		CT-2A			GL261		CT-2A			GL261		CT-2A				GL261												CT-2A
220.769	181.538		rIgG2a	αCD40	rIgG2a	αCD40		rIgG2a	αCD40	rIgG2a	αCD40		rIgG2a	αCD40	rIgG2a	αCD40		Marker	rIgG2a					αCD40							rIgG2a					αCD40
246.923	236.923		7.71	12.9	5.22	29		53.9	58.3	56.9	75.2		3.27	25.6	3.05	4.43		CD69	5370	3277	2998	4500	3030	2779	2138	4234	1931	3958	2436	3472	4568	5576	4587	6914	5675	3035	4471	4388	3387	3223
133.077	486.923		10.4	26.6	10.2	27.5		48.5	63.4	46.1	74.5		11	13.7	0.79	6.44		Ki67	2717	2429	2287	2551	1335	1053	1375	1425	1198	1734	1458	1378	1350	877	897	1492	1214	934	805	792	1294	1312
177.692	165.385		6.01	23.4	9.59	31.2		47.7	52.3	48.8	71.6		11.7	18.8	0.71	7.7		PD1	1645	2201	641	1499	591	937	1533	1401	1145	1151	1228	1220	2025	1453	1629	1453	1531	1576	1860	1908	1772	1236
138.462	159.231		10.9	32.6	6.31	25.1		41.1	58.5	50.3	76.5		10.9	15	2.04	9.38		TIM3	-268	-298	-311	-316	-302	-152	-160	-176	-192	-240	-169	-205	-548	-520	-460	-530	-507	-416	-332	-270	-326	-359
77.6923	403.846		7.55	16.6	7.98	24.4		28.2	61.7	38.8	79		4.34	14.8	1.68	7.18		LAG3	-653	-519	-453	-574	-451	-360	-347	-502	-336	-531	-384	-443	-550	-504	-440	-650	-553	-440	-492	-524	-485	-469
198.462	100		11.1	32.4					67.9					20.8				KLRG1	-159	124	124	41.7	80.8	355	131	97.8	237	88.6	278	898	-314	-331	-291	-356	-314	-95.9	-118	-79	102	56.7
	265.385		9.86	27.2					60.4					27.1				CD127	693	682	696	557	866	569	530	464	642	540	532	412	632	570	646	604	511	527	532	431	688	713
	266.923		5.73	33.1														CD62L	709	1022	787	998	1979	516	214	200	406	265	256	300	843	1068	828	1088	795	273	231	196	331	298
	390.769																	CD44	1944	1580	1653	1383	1512	1284	1146	1027	1275	1266	1363	1243	1506	1272	1323	1194	1128	1033	882	714	1474	1357
																		CXCR5	-362	-101	-148	-322	165	-155	-131	-291	-77.8	-266	-147	-222	-184	-363	-326	-423	-384	-214	-354	-364	-206	-201
Panel l					Panel m					Panel n								CD25	211	294	137	170	177	10.8	18.7	50.3	12.5	196	59.2	18.7	46.2	16.3	24.6	56.5	40.3	19.3	21	-3.4	84.2	43.4
GL261		CT-2A			GL261		CT-2A			GL261		CT-2A
rIgG2a	αCD40	rIgG2a	αCD40		rIgG2a	αCD40	rIgG2a	αCD40		rIgG2a	αCD40	rIgG2a	αCD40
67	57.1	82.1	74.9		1	0.55	24.2	8.2		2.23	2.4	2.28	1.68
58.7	33.6	87.6	76.7		0.45	0.12	25.2	12.1		2.45	4.12	3.55	2.31
47.3	43.8	87	81.3		1.55	0.17	21.4	7.11		0.78	2.92	3.78	2.39
88	43.4	85.7	73.2		0.33	0.13	22.4	6.86		1.88	2.28	2.24	2.83
71	51.4	85.6	75.7		0.85	0.3	17.8	7.32		0.85	2.06	2.87	1.3
66.2	44.7				1.14	0.32					3.07
60.6	40.3										1.85
	52.5
Panel p
rIgG2a							αCD40
G0	G1	G2	G3	G4	G5	G6	G0	G1	G2	G3	G4	G5	G6
7.21	8.65	6.23	5.91	8.89	16	45.3	15.2	3.42	4.01	7.61	15.9	26.4	25.9
4.52	6.8	6.96	4.71	6.26	11	58.4	20.6	5.53	2.24	3.26	8.33	19.1	38.6
10.6	6.6	6.03	7.4	12.3	21.2	34.2	16.4	4.49	2.94	4.85	10.7	20.8	37.7
13.6	8.56	4.46	4.35	9.71	20.1	36.7	19.2	3.67	2.92	4.78	11.7	23.5	32.5
4.66	6.36	4.79	4.64	6.42	10.8	61	11.4	7.6	3	3.57	8.02	16	48.7
Panel q			Panel r			Panel b				Panel c
rIgG2a	αCD40		rIgG2a	αCD40		Day	rIgG2a	αCD40		Day	rIgG2a	αCD40
9741	8508		10.2	6.15		23	1			21	1
9948	7026		8.64	5.89		23	1			24	1
11276	7479		10.5	5.58		25	1			26	1
7292	6237		13.4	6.08		26	1			26	1
10378	8464		9.87	6.96		26	1			27	1
						27	1			28	1
						27	1			28	1
						29	1			33	1
						38	1			34	1
						43	1			26		1
						45	1			27		1
						20	1			28		1
						20	1			30		1
						21	1			31		1
						21	1			31		1
						21	1			31		1
						21	1			33		1
						23	1			34		1
						25	1			37		1
						25		1
						25		1
						26		1
						26		1
						27		1
						27		1
						27		1
						27		1
						28		1
						28		1
						28		1
						29		1
						23		1
						24		1
						25		1
						27		1
						27		1
						28		1
						30		1
						31		1

## Sheet: Figure 5
Panel a					Panel b					Panel d					Panel c
rIgG2a	αCD40	αPD1	αCD40+αPD1		rIgG2a	αCD40	αPD1	αCD40+αPD1		rIgG2a	αCD40	αPD1	αCD40+αPD1		Day	rIgG2a	αCD40	αPD1	αPD1 + αCD40
8.87	32.6	8.2	26.8		69.8	27.6	52.1	33.8		0	2	0	0		23	1
7.23	30.6	8.39	34.8		45.5	28.9	59.3	16.6		0	0.5	0	0.75		25	1
6.57	33.2	16.5	40.5		39.8	39.5	71.7	17.7		0.3	0.5	0	0.25		27	1
8.99	31.8	11.3	31.2		58	22.6	59.2	11		0	1.3	0.5	0		27	1
8.97	31.5	12.7	35.5		26.8	51	45.6	38.8		0	0.5	0	0		27	1
	30.1	20.1	36.6			31.3	69.5	22.2		0	0	0	0		27	1
	27	9.18	49.5			33.8	35.4	20.5		0.2	0.5	0	1		27	1
		23.2					55			0	0	0.25	0.25		28	1
											0.5	0	0		28	1
											0.2	0.2	0		36	1
												0	0.3		25		1
													0.7		31		1
													0		34		1
													0.5		35		1
													0.5		43		1
													0.3		43		1
													0.3		44		1
															48		1
															60		0
	Panel j														60		0
	MC01	MC02	MC03	MC04	MC05	MC06	MC07	MC09	MC010	MC11					23			1
rIgG2a	12.4643	14.4506	5.78533	5.29003	26.4093	5.79044	1.55739	0.939542	21.4001	5.91299					25			1
αCD40	16.6245	10.0143	18.3415	12.6648	5.90247	19.279	4.28828	3.346	6.41552	3.12361					25			1
αPD1	15.2504	29.713	6.48364	7.34786	10.4731	6.01535	1.62393	3.7081	15.4534	3.93118					27			1
αCD40+αPD1	9.81968	8.32828	27.0062	10.3865	4.62887	20.6905	1.95346	9.07107	3.97772	4.13772					27			1
															27			1
															27			1
															27			1
															30			1
															35			1
Panel i															27				1
Meta Cluster	CD69	Ki67	PD1	TIM3	LAG3	KLRG1	CD44	CD62L	CD127	CXCR5	CD25	FOXP3	CD8		29				1
1	6914.945801	945.774170	1061.910889	-272.650909	-710.379395	-256.544708	442.991394	-77.544037	154.748520	-656.960693	-45.461517	356.963257	4665.667969		30				1
2	3642.181885	1586.469849	3497.588867	-74.073044	-555.705750	-178.209396	1334.027100	-12.269380	275.802094	-250.232681	-24.945740	505.028137	8358.158203		30				1
3	361.098328	920.570679	913.341492	-110.599319	-178.206070	76.947754	766.109009	74.929390	113.380966	-1.775735	-2.955923	150.179718	2423.298096		30				1
4	2530.753662	804.664429	1146.666626	-160.260071	-371.239868	-43.653061	634.309875	22.356083	120.641869	-197.049286	-20.090057	258.488800	3647.713379		31				1
5	459.998779	573.766296	378.828888	-176.561951	-261.261871	27.422720	1046.763672	2063.226074	947.648621	155.315308	6.302048	514.486572	4960.814453		32				1
6	444.236420	1017.603271	1000.331116	-132.917313	-230.235275	22.547531	1286.117920	89.980675	595.903320	35.584232	-8.544958	216.205185	4432.316406		32				1
7	324.938782	1423.806519	373.380432	-87.423325	-146.502243	2955.384521	1113.448730	99.987038	127.884308	14.939055	-1.145736	126.157288	2239.875244		34				1
9	402.996704	862.404053	2895.795166	-101.324265	-265.516388	-31.161549	745.910095	70.680283	129.061554	25.651197	-5.922596	252.605743	3113.255371		38				1
10	13289.920898	1637.942017	-6.728130	-546.791260	-1189.233521	-536.241272	1045.125732	-14.948373	88.177948	-1319.296753	-45.077766	225.705734	172.116791
11	49.950787	914.461121	922.494019	-153.757065	-174.312393	120.759506	972.893921	116.073296	358.957275	251.787674	2.055603	1656.378540	2609.497070

## Sheet: Figure 6
Panel b					Panel c					Panel d
rIgG2a	αCD40	αPD1	αCD40+αPD1		rIgG2a	αCD40	αPD1	αCD40+αPD1		rIgG2a	αCD40	αPD1	αCD40+αPD1
2.59	5.26	2.9	7.22		1.04	2.19	1.94	0.73		13.2	30.4	22.3	39.7
7.05	7.71	2.76	7.98		0.52	1.31	2.76	0.73		16.7	30.3	19.8	35.4
2.84	7.47	1.6	8.27		0.63	1.38	1.6	0.73		22.7	19.6	11.8	18.7
4.07	9	2.5	5.32		0.79	1.4	0.88	0.78		14.9	29.4	10.9	19.2
	14.5	2.29	4.91			1.37	2	0.87			22.8	17.5	22.4
	9.42		8.47			1.82		0.89			28.7		34.5
	6.4		4.39			2.13		1.06			36.6		29.9
Panel g						Panel h
LPS	LPS+rIgG2a	LPS+αCD40	LPS+IL-10			CD19+CD11b+							CD19+CD11b-
18	17.1	11.5	37.5		rIgG2a	21051	42965	16570	17408				13663	24919	20183	22266
18	18.3	10.3	42		αCD40	46241	63401	50202	56357	60414	53526	65513	28747	39852	33033	38250	43902	35058	35940
21.6	24.7	7.61	39.9		αPD1	20595	33488	24102	43850	28888			16547	23103	22279	34287	20257
19.1	21.6	7.77			αCD40+αPD1	62548	53958	57897	47165	55765	53950	57442	50542	35341	42961	15439	30769	30108	27739
17.5
16.8
15.8
Panel i					Panel j					Panel k
rIgG2a	αCD40	αPD1	αCD40+αPD1		rIgG2a	αCD40	αPD1	αCD40+αPD1		rIgG2a		αCD40
2238	1472	1878	1276		3132	2155	2848	2157		-αCD20	+αCD20	-αCD20	+αCD20
2318	1350	2040	1178		2699	2130	2574	2099		91	508	221	256
1796	1303	2024	1102		2521	2017	2712	2296		365	268	247	357
1941	1488	2017	1096		2796	2229	3165	2350		326	416	133	300
1951	1516	1875	1604		2798	2611	2609	2317		362	442	178	659
2296	1416	1868	1148			2279	3036	2402		405	101	138	245
	1404	2142	1293			2225	2757	2286		242	418	78
		1676					2745					198
												182
												237
												487
												165
												159
												404
												100
												265
												267
												391
Panel a
	Control				CD40							PD1					CD40+PD1
IL-10	-0.511661	-0.658883	-0.599818	-0.570138	-0.399996	-0.459061	-0.387948	-0.432614	-0.539577	-0.460236	-0.484038	-0.442017	-0.464644	-0.446719	-0.477867	-0.431144	-0.763789	-0.692382	-0.697378	-0.563379	-0.610103	-0.657413	-0.666758
IL-12	-0.390162	-0.494246	-0.583903	-0.54062	-0.349971	-0.373673	-0.23352	-0.177871	-0.0346261	-0.209818	-0.325238	-0.46436	-0.618941	-0.416956	-0.585964	-0.515887	-0.555048	-0.448902	-0.398406	-0.378826	-0.52104	-0.344818	-0.536498
MHC-II	-0.479135	0.411107	-0.162812	-0.0169721	0.821242	1.68657	0.977327	1.45884	1.73224	1.24329	1.67164	-0.291042	0.225426	0.0468414	0.906081	-0.00210684	2.24429	1.34856	1.60468	-0.0166373	0.97572	1.10736	0.99313
CD86	-1.4914	-1.61273	-1.87293	-1.9831	0.077668	-0.317468	-1.08151	-0.338782	-0.358457	-0.30927	-0.281397	-0.938864	-0.966737	-1.06839	-1.38483	-1.22415	-0.617509	-0.11908	-1.46517	-0.487983	-0.604392	-0.371574	-0.466669
PD-L1	-0.6119	-0.559843	-0.589925	-0.609018	-0.513371	-0.529402	-0.525259	-0.566328	-0.552998	-0.522917	-0.58362	-0.460954	-0.491935	-0.613161	-0.591906	-0.579837	-0.565968	-0.553719	-0.553899	-0.614602	-0.557682	-0.522557	-0.562545

## Sheet: Supp. Figure 1
Panel h			Panel i			Panel k
Survival	TLS number		Survival	TLS area		TLS	Tumor	Brain
27	3.75		27	6.28685		0.662456	0.535361	0.236044
30	1		30	1.26501		0.477566	0.140621	0.557226
27	4.75		27	10.4894		0.063469	0.131186	0.7769
27	3		27	18.9054		0.293005	0.248395	0.405784
27	1.75		27	7.27293
27	0.25		27	0.1425
23	0		23	0
25	1		25	3.59547
25	0		25	0
36	1.25		36	6.07755
28	0.5		28	4.05996
29	2		29	20.3955
28	0.5		28	3.25144
25	0		25	0
27	0.5		27	2.57316
27	0.5		27	4.37344
25	1.3		25	5.30744
27	0.5		27	2.65401
27	0		27	0
28	0.2		28	1.31319
32	1.5		28	4.15728
31	0.7		34	1.49378
34	0.3		47	0
47	0		32	8.55283
28	0.8		32	8.13178

## Sheet: Supp. Figure 2
Panel c
aCD20 -		aCD20 +
rIgG2a	αCD40	rIgG2a	αCD40
0.375	0.125	0.125	0
0.625	0.25	0	0.75
0.375	0	0	0.75
0	0.5	0	1
0	0.875	0.25	0.142857
0	0	0.142857
	0.25	0.875
	0

## Sheet: Supp. Figure 4
Panel b
rIgG2a	αCD40
3.16	2.92
3.45	3.06
3.28	3.63
2.8	0.25
2.32	2.79
2.14	1.96
2.81	2.51
1.49	1.64

## Sheet: Supp. Figure 5
Panel a			Panel b			Panel c			Panel d			Panel e			Panel f
rIgG2a	αCD40		rIgG2a	αCD40		rIgG2a	αCD40		rIgG2a	αCD40		rIgG2a	αCD40		rIgG2a	αCD40
36.1	22		8.33	16.3		1.02	4.8		65.8	49		2.4	9.32		0.72	3.17
26.9	19.5		10.9	20.8		1.85	5.49		58.8	48.7		2.6	6.29		0.46	2.03
32.1	21.9		11.8	18		1.26	4.96		57.1	48.5		3.75	9.96		0.83	4.22
35.2	11.5		8.72	22.4		1.08	4.77		65.7	44.6		2.21	7.44		0.55	2.07
22.9	26		9.11	15.8		0.95	1.75		62.7	43.7		2.8	8.56		0.71	2.13
	26.9			15.4			4.13
	21.7			16.6			3.16
Panel g							Panel h							Panel i
d13		d19		d25			d13		d19		d25			d13		d19		d25
rIgG2a	αCD40	rIgG2a	αCD40	rIgG2a	αCD40		rIgG2a	αCD40	rIgG2a	αCD40	rIgG2a	αCD40		rIgG2a	αCD40	rIgG2a	αCD40	rIgG2a	αCD40
22.8956	364.559	22.0665	132.619	29.6275	49.8685		2.89073	31.2761	3.06272	12.624	4.24577	4.76421		225.892	5227.03	235.214	1069.03	499.327	797.478
23.9708	290.32	24.8277	86.1433	23.5159	33.3647		3.95827	23.1273	2.87505	24.5429	2.90628	3.40374		350.964	3795.5	254.275	1822.6	286.784	323.606
32.7044	289.933	27.4438	229.778	27.71	23.7024		2.99254	25.8417	2.66333	35.0283	2.78886	1.86614		288.639	3576.11	291.553	1367.99	310.402	182.104
24.5599	502.115	22.7083	297.473	31.0322	22.6544		5.50404	37.3191	2.3408	155.656	3.05509	3.13246		346.565	7954.99	236.22	3934.42	490.598	245.518
27.9201	458.43	28.4841	403.218	44.2035	54.3154		3.13332	35.4953	3.64024	146.464	5.92683	4.49369		237.372	5578.71	321.828	6124.23	1591.63	573.009
25.5502	446.702	33.5508	291.343	34.7924	33.5776		2.65532	46.9798	2.63969	105.701	5.04209	4.94177		266.666	6576.02	412.077	3662.48	915.856	478.297
Panel j							Panel k							Panel l
d13		d19		d25			d13		d19		d25			d13		d19		d25
rIgG2a	αCD40	rIgG2a	αCD40	rIgG2a	αCD40		rIgG2a	αCD40	rIgG2a	αCD40	rIgG2a	αCD40		rIgG2a	αCD40	rIgG2a	αCD40	rIgG2a	αCD40
8.61436	12.6183	8.4769	36.1412	8.03141	9.82406		3.56332	7.90366	3.95744	10.1023	5.95717	11.4918		64.9033	421.559	89.8797	612.995	59.3803	157.531
7.04597	9.66185	9.88827	24.6324	8.09553	10.2342		2.76792	7.26575	3.32698	81.5144	4.53184	9.14419		90.0761	190.444	98.9421	444.493	24.6371	66.6841
12.098	8.35946	19.1976	33.4214	6.46204	7.96802		3.53661	6.9331	4.58373	300.154	2.31742	6.11033		205.155	449.966	841.081	487.762	39.9746	41.1574
7.01925	14.2004	5.80284	36.0667	6.83529	10.2167		3.35316	11.6922	2.23714	480.481	4.05769	6.88193		61.1966	201.845	153.296	485.632	34.2392	61.245
7.78706	9.31251	8.34938	16.1319	10.7962	8.11287		2.31206	6.42024	3.14096	407.753	5.95681	11.0897		74.4415	182.931	60.032	719.61	130.88	34.6452
5.9569	11.533	12.0952	29.3145	6.01696	7.91085		2.95539	12.9682	3.37972	258.798	4.03649	8.61551		79.1679	233.68	271.068	1060.89	211.558	98.9176
Panel m							Panel n							Panel o							Panel p
d13		d19		d25			d13		d19		d25			d13		d19		d25			d13		d19		d25
rIgG2a	αCD40	rIgG2a	αCD40	rIgG2a	αCD40		rIgG2a	αCD40	rIgG2a	αCD40	rIgG2a	αCD40		rIgG2a	αCD40	rIgG2a	αCD40	rIgG2a	αCD40		rIgG2a	αCD40	rIgG2a	αCD40	rIgG2a	αCD40
66.2027	201.946	74.2028	94.5741	93.7403	67.387		5543.05	9184.45	1735.44	6548.84	1403.55	3028.19		0.268331	8.82584	0.268331	0.268331	1.44359	2.16874		40.5615	12.9991	30.9383	10.4143	9.0885	7.57327
65.1332	127.998	50.9015	78.8414	75.943	93.7836		4288.56	11574	1706.09	4870.82	2062.1	1801.45		0.268331	7.74149	0.268331	0.268331	0.790299	0.790299		131.665	43.9125	31.819	20.2091	13.1155	11.99
69.2618	124.411	68.5379	70.9992	56.4097	73.9112		5710.77	7908.77	1795.84	8807.94	1493.31	1781.77		0.268331	8.82584	0.268331	0.268331	2.53111	1.51613		106.843	28.4953	42.1134	16.0451	7.7988	6.51943
71.2673	617.806	50.5733	132.756	75.6346	72.9832		5690.28	7158.64	1425.98	4056.56	2026.37	1669.01		1.08075	7.81379	0.268331	0.268331	0.268331	2.96582		46.2991	30.5494	32.813	23.297	12.1231	5.58089
74.3424	350.382	64.1992	114.375	82.8393	71.883		6699.51	7343.23	2378.71	5616.76	1950	2386.51		0.935548	6.43986	0.268331	0.268331	1.58867	2.09625		33.9847	27.5193	32.0833	16.4033	27.9008	21.289
65.768	415.237	66.6112	113.998	70.7061	71.0116		5496.7	7461.39	2884.76	3951.21	3645.72	2430.92		0.268331	7.23536	0.268331	0.268331	1.15333	2.74848		60.137	27.038	43.9148	35.637	12.6814	9.78317

[truncated: 6 more sheets: Supp. Figure 6, Supp. Figure 7, Supp. Figure 8, Supp. Figure 9, Supp. Figure 10, Supp. Figure 11]
